# Supplementary material for: Public Health Interventions to Address Housing and Mental Health amongst Migrants from Culturally and Linguistically Diverse Backgrounds Living in High-Income Countries: A Scoping Review
Source: Int J Environ Res Public Health. 2022 Dec 16;19(24):16946. doi: 10.3390/ijerph192416946 (PMC9778908; doi:10.3390/ijerph192416946)
Supplement: Supplementary file 1 [file ijerph-19-16946-s001.zip]

Archive with 1 entries (1 files):
- ijerph-2044536-supplementary.pdf
